# Supplementary material for: Improving the Luminescence and Stability of Carbon-Centered Radicals by Kinetic Isotope Effect
Source: Molecules. 2023 Jun 16;28(12):4805. doi: 10.3390/molecules28124805 (PMC10301369; doi:10.3390/molecules28124805)
Supplement: Supplementary file 1 [file molecules-28-04805-s001.zip]

Archive with 1 entries (1 files):
- molecules-2443127-supplementary.pdf
